# Supplementary material for: Mapping-by-Sequencing via MutMap Identifies a Mutation in ZmCLE7 Underlying Fasciation in a Newly Developed EMS Mutant Population in an Elite Tropical Maize Inbred
Source: Genes (Basel). 2020 Mar 6;11(3):281. doi: 10.3390/genes11030281 (PMC7140824; doi:10.3390/genes11030281)
Supplement: Supplementary file 1 [file genes-11-00281-s001.zip]

Archive with 4 entries (3 files):
- supplementary ZmCLE7 ok/
- supplementary ZmCLE7 ok/Figure S1 SV.docx
- supplementary ZmCLE7 ok/Table S1 SV.xlsx
- supplementary ZmCLE7 ok/~$gure S1.docx
