# Supplementary material for: Mapping-by-Sequencing via MutMap Identifies a Mutation in ZmCLE7 Underlying Fasciation in a Newly Developed EMS Mutant Population in an Elite Tropical Maize Inbred
Source: Genes (Basel). 2020 Mar 6;11(3):281. doi: 10.3390/genes11030281 (PMC7140824; doi:10.3390/genes11030281)
Supplement: Supplementary file 1 [file genes-11-00281-s001.zip › supplementary ZmCLE7 ok/Table S1 SV.xlsx]

## Sheet: Sheet1
Table S1. Primers used in this study
umc1847F	GCCCAAGGTAGATTTTTACTCTCCA	SSR analysis
umc1847R	AAGTCGTAGAGCTCGTCGTGATG	SSR analysis
umc2279F	CAGAAGAGTAACCACACTGAACACACA	SSR analysis
umc2279R	TGTCTCCTCCCAGGTCGTAGTGT	SSR analysis
phi021F	TTCCATTCTCGTGTTCTTGGAGTGGTCCA	SSR analysis
phi021R	CTTGATCACCTTTCCTGCTGTCGCCA	SSR analysis
CLE7_delF	GATGCGGTCATCAACTCGCTTTC	E1-9 genotyping
CLE7_delR2	TGGAAGCAGCGCAATGGAGA	E1-9 genotyping
